# Supplementary material for: Deciphering the Heterogeneity of Cancer-Associated Fibroblasts in Prostate Cancer: From Stromal Biology to Clinical Translation
Source: Cancers (Basel). 2026 May 14;18(10):1600. doi: 10.3390/cancers18101600 (PMC13204367; doi:10.3390/cancers18101600)
Supplement: Supplementary file 1 [file cancers-18-01600-s001.zip]

Archive with 1 entries (1 files):
- cancers-4268695-supplementary.pdf
